# Supplementary material for: Lignosulfonate-Assisted In Situ Deposition of Palladium Nanoparticles on Carbon Nanotubes for the Electrocatalytic Sensing of Hydrazine
Source: Molecules. 2023 Oct 13;28(20):7076. doi: 10.3390/molecules28207076 (PMC10609262; doi:10.3390/molecules28207076)
Supplement: Supplementary file 1 [file molecules-28-07076-s001.zip]

Archive with 1 entries (1 files):
- molecules-2607077-supplementary.pdf
